# Supplementary material for: The Current Concept of Paternal Bonding: A Systematic Scoping Review
Source: Healthcare (Basel). 2022 Nov 11;10(11):2265. doi: 10.3390/healthcare10112265 (PMC9690989; doi:10.3390/healthcare10112265)
Supplement: Supplementary file 1 [file healthcare-10-02265-s001.zip]

Archive with 1 entries (1 files):
- healthcare-1997280-supplementary.pdf
